# Supplementary material for: Development of a National Colorectal Cancer Screening Research Agenda: An Initiative of the Canadian Screening for Colorectal Cancer Research Network (CanSCCRN)
Source: Curr Oncol. 2024 Dec 18;31(12):8010–22. doi: 10.3390/curroncol31120591 (PMC11675037; doi:10.3390/curroncol31120591)
Supplement: Supplementary file 1 [file curroncol-31-00591-s001.zip]

Archive with 1 entries (1 files):
- curroncol-3329247-supplementary.pdf
